# Supplementary material for: Application of a high-density microelectrode array assay using a 3D human iPSC-derived brain microphysiological system model for in vitro neurotoxicity screening of environmental compounds
Source: Arch Toxicol. 2025 Apr 28;99(7):2917–35. doi: 10.1007/s00204-025-04043-x (PMC12198282; doi:10.1007/s00204-025-04043-x)
Supplement: Supplementary file 1 — Supplementary file1 (XLSX 29 KB) [file 204_2025_4043_MOESM1_ESM.xlsx]

## Sheet: ReadMe
Supplemental Table 1
A table of metrics measuring variability in baseline control values in the BrainSphere assay by endpoint. Bmad indicates the baseline median absolute devation, coff indicates the activity threshold cutoff, sd indicates the standard deviation, and bmr indicates the benchmark response as defined in tcplfit2 (1.349*SD of baseline controls).
Supplemental Table 2
A table of ToxCast pipeline (tcpl) multi-concentration (mc) methods for the rNFA assay. Columns include assay endpoint name (aenm), level mc3 method id (mc3_mthd_id), level 3 method description (mc3_desc), level m4 method id (mc4_mthd_id), level 4 method description (mc4_desc),level mc5 method id (mc5_mthd_id), level 5 method description (mc5_desc), level mc6 method id (mc6_mthd_id), level 6 meth…
Supplemental Table 3
The bioactivity results from the CCTE_Shafer_MEA_dev assay endpoints from the ToxCast database (invitrodb, extracted August 2024), including columns indicating the chemical (chnm), casn (CAS-number), dsstox identifier (dsstox_substance_id), the assay endpoint name (aenm), the hit call (hitc), concentration at 50% maximal activity (ac50), and the maximum concentration tested (max_conc). See https:…
Supplemental Table 4
Mapping of endpoints from the CCTE_Shafer_MEA_dev assay (rat network formation assay, rNFA) to the BrainSphere MEA assay (3D human MEA). Columns indicate the assay endpoint names for the rNFA (aenm.shafer), the assay endpoint names for the BrainSphere MEA assay (aenm.pamies), and the neural activity category (Activity.category).
Supplemental Table 5
The performance metrics for the BrainSphere MEA assay endpoints, including the assay endpoint name (aenm), the mean of controls (nmean), the standard deviation (nsd), the coefficient of variation (CV) of controls, Z' statistic, strictly standardized mean difference (SSMD) of endpoint-selective positive controls, domoic acid (da.) and loperamide (lo.)
Supplemental Table 6
The performance metrics for the rNFA, including the assay endpoint name (aenm), the mean of controls (nmean), the standard deviation (nsd), the coefficient of variation (CV) of controls, Z' statistic, strictly standardized mean difference (SSMD) of endpoint-selective positive controls, domoic acid (da.) and loperamide (lo.)
Supplemental Table 7
The bioactivity results from the BrainSphere MEA assay endpoints, including columns indicating the chemical (chnm), dsstox identifier (dsstox_substance_id), the assay endpoint name (aenm), the hit call (hitc), and concentration at 50% maximal activity (ac50).

## Sheet: SuppTb1_BrainSphere_baseline
Endpoint	bmad	coff	sd	bmr
Mean.Spheroid.Firing.Rate	28.93	57.87	34.19	46.13
Mean.Spheroid.Burst.Duration	14.63	29.27	24.06	32.46
Spheroid.Spike.Amplitude.90th.Percentile	4.37	8.74	4.9	6.61
Mean.Spheroid.Burst.ISI	10.18	20.35	22.94	30.94
Spheroid.Burst.Frequency	22.85	45.71	37.9	51.13
Mean.Spheroid.Burst.Peak.Firing.Rate	16.43	32.85	26.17	35.31
Mean.Spheroid.Spikes.per.Burst	26.23	52.47	30.92	41.72
Mean.Spheroid.IBI	22.57	45.14	23.11	31.17
Mean.Spheroid.Spikes.per.Burst.per.Electrode	21.7	43.4	28.73	38.76
Mean.Spheroid.Nonburst.ISI	22.68	45.35	29.07	39.22
BrainSphere.Cyto	2.44	4.87	3.2	4.31

## Sheet: SuppTb2_tcpl_mthds_shafer
aenm	aeid	acid	mc2_mthd_id	mc2_desc	mc3_mthd_id	mc3_desc	mc4_mthd_id	mc4_desc	mc5_mthd_id	mc5_desc	mc6_mthd_id	mc6_desc	bmad.mc	coff.mc
CCTE_Shafer_MEA_dev_AB	2530	2489	1	none	11, 32, 5	bval.apid.nwlls.med, pval.zero, resp.pc	2, 3, 4	bmad.aeid.lowconc.nwells, onesd.aeid.lowconc.twells, bidirectional.false	1	bmad3	5, 6, 7, 8, 9, 10, 11, 13, 14, 15, 17, 18	modl.directionality.fail, singlept.hit.high, singlept.hit.mid, multipoint.neg, bmd.high, noise, border, low.nrep, low.nconc, gnls.lowconc, efficacy.50, ac50.lowconc	6.40034	19.201
CCTE_Shafer_MEA_dev_active_electrodes_number	2498	2473	1	none	11, 32, 5	bval.apid.nwlls.med, pval.zero, resp.pc	2, 3	bmad.aeid.lowconc.nwells, onesd.aeid.lowconc.twells	1	bmad3	5, 6, 7, 8, 9, 10, 11, 13, 14, 15, 17, 18	modl.directionality.fail, singlept.hit.high, singlept.hit.mid, multipoint.neg, bmd.high, noise, border, low.nrep, low.nconc, gnls.lowconc, efficacy.50, ac50.lowconc	8.825	30
CCTE_Shafer_MEA_dev_burst_duration_mean	2506	2477	1	none	11, 32, 5	bval.apid.nwlls.med, pval.zero, resp.pc	2, 3	bmad.aeid.lowconc.nwells, onesd.aeid.lowconc.twells	1	bmad3	5, 6, 7, 8, 9, 10, 11, 13, 14, 15, 17, 18	modl.directionality.fail, singlept.hit.high, singlept.hit.mid, multipoint.neg, bmd.high, noise, border, low.nrep, low.nconc, gnls.lowconc, efficacy.50, ac50.lowconc	26.8544	80.5633
CCTE_Shafer_MEA_dev_burst_rate	2496	2472	1	none	11, 32, 5	bval.apid.nwlls.med, pval.zero, resp.pc	2, 3	bmad.aeid.lowconc.nwells, onesd.aeid.lowconc.twells	1	bmad3	5, 6, 7, 8, 9, 10, 11, 13, 14, 15, 17, 18	modl.directionality.fail, singlept.hit.high, singlept.hit.mid, multipoint.neg, bmd.high, noise, border, low.nrep, low.nconc, gnls.lowconc, efficacy.50, ac50.lowconc	25.3757	76.1271
CCTE_Shafer_MEA_dev_bursting_electrodes_number	2500	2474	1	none	11, 32, 5	bval.apid.nwlls.med, pval.zero, resp.pc	2, 3	bmad.aeid.lowconc.nwells, onesd.aeid.lowconc.twells	1	bmad3	5, 6, 7, 8, 9, 10, 11, 13, 14, 15, 17, 18	modl.directionality.fail, singlept.hit.high, singlept.hit.mid, multipoint.neg, bmd.high, noise, border, low.nrep, low.nconc, gnls.lowconc, efficacy.50, ac50.lowconc	13.5633	30
CCTE_Shafer_MEA_dev_correlation_coefficient_mean	2524	2486	1	none	11, 32, 5	bval.apid.nwlls.med, pval.zero, resp.pc	2, 3	bmad.aeid.lowconc.nwells, onesd.aeid.lowconc.twells	1	bmad3	5, 6, 7, 8, 9, 10, 11, 13, 14, 15, 17, 18	modl.directionality.fail, singlept.hit.high, singlept.hit.mid, multipoint.neg, bmd.high, noise, border, low.nrep, low.nconc, gnls.lowconc, efficacy.50, ac50.lowconc	16.6665	49.9995
CCTE_Shafer_MEA_dev_firing_rate_mean	2494	2471	1	none	11, 32, 5	bval.apid.nwlls.med, pval.zero, resp.pc	2, 3	bmad.aeid.lowconc.nwells, onesd.aeid.lowconc.twells	1	bmad3	5, 6, 7, 8, 9, 10, 11, 13, 14, 15, 17, 18	modl.directionality.fail, singlept.hit.high, singlept.hit.mid, multipoint.neg, bmd.high, noise, border, low.nrep, low.nconc, gnls.lowconc, efficacy.50, ac50.lowconc	23.4083	70.2249
CCTE_Shafer_MEA_dev_inter_network_spike_interval_mean	2518	2483	1	none	11, 32, 5	bval.apid.nwlls.med, pval.zero, resp.pc	2, 3	bmad.aeid.lowconc.nwells, onesd.aeid.lowconc.twells	1	bmad3	5, 6, 7, 8, 9, 10, 11, 13, 14, 15, 17, 18	modl.directionality.fail, singlept.hit.high, singlept.hit.mid, multipoint.neg, bmd.high, noise, border, low.nrep, low.nconc, gnls.lowconc, efficacy.50, ac50.lowconc	29.9986	89.9958
CCTE_Shafer_MEA_dev_interburst_interval_mean	2508	2478	1	none	11, 32, 5	bval.apid.nwlls.med, pval.zero, resp.pc	2, 3	bmad.aeid.lowconc.nwells, onesd.aeid.lowconc.twells	1	bmad3	5, 6, 7, 8, 9, 10, 11, 13, 14, 15, 17, 18	modl.directionality.fail, singlept.hit.high, singlept.hit.mid, multipoint.neg, bmd.high, noise, border, low.nrep, low.nconc, gnls.lowconc, efficacy.50, ac50.lowconc	22.575	67.7249
CCTE_Shafer_MEA_dev_LDH	2529	2488	1	none	11, 32, 5	bval.apid.nwlls.med, pval.zero, resp.pc	2, 3, 4	bmad.aeid.lowconc.nwells, onesd.aeid.lowconc.twells, bidirectional.false	1	bmad3	5, 6, 7, 8, 9, 10, 11, 13, 14, 15, 17, 18	modl.directionality.fail, singlept.hit.high, singlept.hit.mid, multipoint.neg, bmd.high, noise, border, low.nrep, low.nconc, gnls.lowconc, efficacy.50, ac50.lowconc	8.06775	24.2032
CCTE_Shafer_MEA_dev_mutual_information_norm	2526	2487	1	none	11, 32, 5	bval.apid.nwlls.med, pval.zero, resp.pc	2, 3	bmad.aeid.lowconc.nwells, onesd.aeid.lowconc.twells	1	bmad3	5, 6, 7, 8, 9, 10, 11, 13, 14, 15, 17, 18	modl.directionality.fail, singlept.hit.high, singlept.hit.mid, multipoint.neg, bmd.high, noise, border, low.nrep, low.nconc, gnls.lowconc, efficacy.50, ac50.lowconc	23.3125	69.9376
CCTE_Shafer_MEA_dev_network_spike_duration_std	2516	2482	1	none	11, 32, 5	bval.apid.nwlls.med, pval.zero, resp.pc	2, 3	bmad.aeid.lowconc.nwells, onesd.aeid.lowconc.twells	1	bmad3	5, 6, 7, 8, 9, 10, 11, 13, 14, 15, 17, 18	modl.directionality.fail, singlept.hit.high, singlept.hit.mid, multipoint.neg, bmd.high, noise, border, low.nrep, low.nconc, gnls.lowconc, efficacy.50, ac50.lowconc	27.6558	82.9674
CCTE_Shafer_MEA_dev_network_spike_number	2510	2479	1	none	11, 32, 5	bval.apid.nwlls.med, pval.zero, resp.pc	2, 3	bmad.aeid.lowconc.nwells, onesd.aeid.lowconc.twells	1	bmad3	5, 6, 7, 8, 9, 10, 11, 13, 14, 15, 17, 18	modl.directionality.fail, singlept.hit.high, singlept.hit.mid, multipoint.neg, bmd.high, noise, border, low.nrep, low.nconc, gnls.lowconc, efficacy.50, ac50.lowconc	25.468	76.4039
CCTE_Shafer_MEA_dev_network_spike_peak	2512	2480	1	none	11, 32, 5	bval.apid.nwlls.med, pval.zero, resp.pc	2, 3	bmad.aeid.lowconc.nwells, onesd.aeid.lowconc.twells	1	bmad3	5, 6, 7, 8, 9, 10, 11, 13, 14, 15, 17, 18	modl.directionality.fail, singlept.hit.high, singlept.hit.mid, multipoint.neg, bmd.high, noise, border, low.nrep, low.nconc, gnls.lowconc, efficacy.50, ac50.lowconc	8.45244	25.3573
CCTE_Shafer_MEA_dev_per_burst_interspike_interval	2502	2475	1	none	11, 32, 5	bval.apid.nwlls.med, pval.zero, resp.pc	2, 3	bmad.aeid.lowconc.nwells, onesd.aeid.lowconc.twells	1	bmad3	5, 6, 7, 8, 9, 10, 11, 13, 14, 15, 17, 18	modl.directionality.fail, singlept.hit.high, singlept.hit.mid, multipoint.neg, bmd.high, noise, border, low.nrep, low.nconc, gnls.lowconc, efficacy.50, ac50.lowconc	22.823	68.469
CCTE_Shafer_MEA_dev_per_burst_spike_percent	2504	2476	1	none	11, 32, 5	bval.apid.nwlls.med, pval.zero, resp.pc	2, 3	bmad.aeid.lowconc.nwells, onesd.aeid.lowconc.twells	1	bmad3	5, 6, 7, 8, 9, 10, 11, 13, 14, 15, 17, 18	modl.directionality.fail, singlept.hit.high, singlept.hit.mid, multipoint.neg, bmd.high, noise, border, low.nrep, low.nconc, gnls.lowconc, efficacy.50, ac50.lowconc	11.8041	35.4122
CCTE_Shafer_MEA_dev_per_network_spike_spike_number_mean	2520	2484	1	none	11, 32, 5	bval.apid.nwlls.med, pval.zero, resp.pc	2, 3	bmad.aeid.lowconc.nwells, onesd.aeid.lowconc.twells	1	bmad3	5, 6, 7, 8, 9, 10, 11, 13, 14, 15, 17, 18	modl.directionality.fail, singlept.hit.high, singlept.hit.mid, multipoint.neg, bmd.high, noise, border, low.nrep, low.nconc, gnls.lowconc, efficacy.50, ac50.lowconc	17.8888	53.6664
CCTE_Shafer_MEA_dev_per_network_spike_spike_percent	2522	2485	1	none	11, 32, 5	bval.apid.nwlls.med, pval.zero, resp.pc	2, 3	bmad.aeid.lowconc.nwells, onesd.aeid.lowconc.twells	1	bmad3	5, 6, 7, 8, 9, 10, 11, 13, 14, 15, 17, 18	modl.directionality.fail, singlept.hit.high, singlept.hit.mid, multipoint.neg, bmd.high, noise, border, low.nrep, low.nconc, gnls.lowconc, efficacy.50, ac50.lowconc	19.2305	57.6916
CCTE_Shafer_MEA_dev_spike_duration_mean	2514	2481	1	none	11, 32, 5	bval.apid.nwlls.med, pval.zero, resp.pc	2, 3	bmad.aeid.lowconc.nwells, onesd.aeid.lowconc.twells	1	bmad3	5, 6, 7, 8, 9, 10, 11, 13, 14, 15, 17, 18	modl.directionality.fail, singlept.hit.high, singlept.hit.mid, multipoint.neg, bmd.high, noise, border, low.nrep, low.nconc, gnls.lowconc, efficacy.50, ac50.lowconc	14.8604	44.5812

## Sheet: SuppTb3_mc5_rNFA
chnm	casn	dsstox_substance_id	aenm	max_conc	hitc	ac50
Acetaminophen	103-90-2	DTXSID2020006	CCTE_Shafer_MEA_dev_firing_rate_mean	30	0
Acetaminophen	103-90-2	DTXSID2020006	CCTE_Shafer_MEA_dev_burst_rate	30	0
Acetaminophen	103-90-2	DTXSID2020006	CCTE_Shafer_MEA_dev_active_electrodes_number	30	0
Acetaminophen	103-90-2	DTXSID2020006	CCTE_Shafer_MEA_dev_bursting_electrodes_number	30	0
Acetaminophen	103-90-2	DTXSID2020006	CCTE_Shafer_MEA_dev_per_burst_interspike_interval	30	0
Acetaminophen	103-90-2	DTXSID2020006	CCTE_Shafer_MEA_dev_per_burst_spike_percent	30	0
Acetaminophen	103-90-2	DTXSID2020006	CCTE_Shafer_MEA_dev_burst_duration_mean	30	0
Acetaminophen	103-90-2	DTXSID2020006	CCTE_Shafer_MEA_dev_interburst_interval_mean	30	0
Acetaminophen	103-90-2	DTXSID2020006	CCTE_Shafer_MEA_dev_network_spike_number	30	0
Acetaminophen	103-90-2	DTXSID2020006	CCTE_Shafer_MEA_dev_network_spike_peak	30	0
Acetaminophen	103-90-2	DTXSID2020006	CCTE_Shafer_MEA_dev_spike_duration_mean	30	0
Acetaminophen	103-90-2	DTXSID2020006	CCTE_Shafer_MEA_dev_network_spike_duration_std	30	0
Acetaminophen	103-90-2	DTXSID2020006	CCTE_Shafer_MEA_dev_inter_network_spike_interval_mean	30	0
Acetaminophen	103-90-2	DTXSID2020006	CCTE_Shafer_MEA_dev_per_network_spike_spike_number_mean	30	0
Acetaminophen	103-90-2	DTXSID2020006	CCTE_Shafer_MEA_dev_per_network_spike_spike_percent	30	0
Acetaminophen	103-90-2	DTXSID2020006	CCTE_Shafer_MEA_dev_correlation_coefficient_mean	30	0
Acetaminophen	103-90-2	DTXSID2020006	CCTE_Shafer_MEA_dev_mutual_information_norm	30	0
Acetaminophen	103-90-2	DTXSID2020006	CCTE_Shafer_MEA_dev_LDH	30	0
Acetaminophen	103-90-2	DTXSID2020006	CCTE_Shafer_MEA_dev_AB	30	0
Amoxicillin	26787-78-0	DTXSID3037044	CCTE_Shafer_MEA_dev_firing_rate_mean	30	0
Amoxicillin	26787-78-0	DTXSID3037044	CCTE_Shafer_MEA_dev_burst_rate	30	0
Amoxicillin	26787-78-0	DTXSID3037044	CCTE_Shafer_MEA_dev_active_electrodes_number	30	0
Amoxicillin	26787-78-0	DTXSID3037044	CCTE_Shafer_MEA_dev_bursting_electrodes_number	30	0
Amoxicillin	26787-78-0	DTXSID3037044	CCTE_Shafer_MEA_dev_per_burst_interspike_interval	30	0
Amoxicillin	26787-78-0	DTXSID3037044	CCTE_Shafer_MEA_dev_per_burst_spike_percent	30	0
Amoxicillin	26787-78-0	DTXSID3037044	CCTE_Shafer_MEA_dev_burst_duration_mean	30	0
Amoxicillin	26787-78-0	DTXSID3037044	CCTE_Shafer_MEA_dev_interburst_interval_mean	30	0
Amoxicillin	26787-78-0	DTXSID3037044	CCTE_Shafer_MEA_dev_network_spike_number	30	0
Amoxicillin	26787-78-0	DTXSID3037044	CCTE_Shafer_MEA_dev_network_spike_peak	30	0
Amoxicillin	26787-78-0	DTXSID3037044	CCTE_Shafer_MEA_dev_spike_duration_mean	30	0
Amoxicillin	26787-78-0	DTXSID3037044	CCTE_Shafer_MEA_dev_network_spike_duration_std	30	0
Amoxicillin	26787-78-0	DTXSID3037044	CCTE_Shafer_MEA_dev_inter_network_spike_interval_mean	30	0
Amoxicillin	26787-78-0	DTXSID3037044	CCTE_Shafer_MEA_dev_per_network_spike_spike_number_mean	30	0
Amoxicillin	26787-78-0	DTXSID3037044	CCTE_Shafer_MEA_dev_per_network_spike_spike_percent	30	0
Amoxicillin	26787-78-0	DTXSID3037044	CCTE_Shafer_MEA_dev_correlation_coefficient_mean	30	0
Amoxicillin	26787-78-0	DTXSID3037044	CCTE_Shafer_MEA_dev_mutual_information_norm	30	0
Amoxicillin	26787-78-0	DTXSID3037044	CCTE_Shafer_MEA_dev_LDH	30	0
Amoxicillin	26787-78-0	DTXSID3037044	CCTE_Shafer_MEA_dev_AB	30	0
BDE-47	5436-43-1	DTXSID3030056	CCTE_Shafer_MEA_dev_firing_rate_mean	20	0
BDE-47	5436-43-1	DTXSID3030056	CCTE_Shafer_MEA_dev_burst_rate	10	0
BDE-47	5436-43-1	DTXSID3030056	CCTE_Shafer_MEA_dev_active_electrodes_number	20	1	10
BDE-47	5436-43-1	DTXSID3030056	CCTE_Shafer_MEA_dev_bursting_electrodes_number	10	1	0.023
BDE-47	5436-43-1	DTXSID3030056	CCTE_Shafer_MEA_dev_per_burst_interspike_interval	10	0
BDE-47	5436-43-1	DTXSID3030056	CCTE_Shafer_MEA_dev_per_burst_spike_percent	20	1	14.213
BDE-47	5436-43-1	DTXSID3030056	CCTE_Shafer_MEA_dev_burst_duration_mean	10	0
BDE-47	5436-43-1	DTXSID3030056	CCTE_Shafer_MEA_dev_interburst_interval_mean	10	0
BDE-47	5436-43-1	DTXSID3030056	CCTE_Shafer_MEA_dev_network_spike_number	10	0
BDE-47	5436-43-1	DTXSID3030056	CCTE_Shafer_MEA_dev_network_spike_peak	20	1	10
BDE-47	5436-43-1	DTXSID3030056	CCTE_Shafer_MEA_dev_spike_duration_mean	20	1	15.028
BDE-47	5436-43-1	DTXSID3030056	CCTE_Shafer_MEA_dev_network_spike_duration_std	10	0
BDE-47	5436-43-1	DTXSID3030056	CCTE_Shafer_MEA_dev_inter_network_spike_interval_mean	20	0
BDE-47	5436-43-1	DTXSID3030056	CCTE_Shafer_MEA_dev_per_network_spike_spike_number_mean	20	1	3.996
BDE-47	5436-43-1	DTXSID3030056	CCTE_Shafer_MEA_dev_per_network_spike_spike_percent	20	1	15.104
BDE-47	5436-43-1	DTXSID3030056	CCTE_Shafer_MEA_dev_correlation_coefficient_mean	20	1	4.262
BDE-47	5436-43-1	DTXSID3030056	CCTE_Shafer_MEA_dev_mutual_information_norm	10	1	0.013
BDE-47	5436-43-1	DTXSID3030056	CCTE_Shafer_MEA_dev_LDH	20	1	12.269
BDE-47	5436-43-1	DTXSID3030056	CCTE_Shafer_MEA_dev_AB	20	1	8.313
Bisphenol A	80-05-7	DTXSID7020182	CCTE_Shafer_MEA_dev_firing_rate_mean	30	0
Bisphenol A	80-05-7	DTXSID7020182	CCTE_Shafer_MEA_dev_burst_rate	30	0
Bisphenol A	80-05-7	DTXSID7020182	CCTE_Shafer_MEA_dev_active_electrodes_number	30	1	15
Bisphenol A	80-05-7	DTXSID7020182	CCTE_Shafer_MEA_dev_bursting_electrodes_number	30	1	9.892
Bisphenol A	80-05-7	DTXSID7020182	CCTE_Shafer_MEA_dev_per_burst_interspike_interval	30	0
Bisphenol A	80-05-7	DTXSID7020182	CCTE_Shafer_MEA_dev_per_burst_spike_percent	30	0
Bisphenol A	80-05-7	DTXSID7020182	CCTE_Shafer_MEA_dev_burst_duration_mean	30	0
Bisphenol A	80-05-7	DTXSID7020182	CCTE_Shafer_MEA_dev_interburst_interval_mean	30	0
Bisphenol A	80-05-7	DTXSID7020182	CCTE_Shafer_MEA_dev_network_spike_number	30	0
Bisphenol A	80-05-7	DTXSID7020182	CCTE_Shafer_MEA_dev_network_spike_peak	30	0
Bisphenol A	80-05-7	DTXSID7020182	CCTE_Shafer_MEA_dev_spike_duration_mean	30	0
Bisphenol A	80-05-7	DTXSID7020182	CCTE_Shafer_MEA_dev_network_spike_duration_std	30	0
Bisphenol A	80-05-7	DTXSID7020182	CCTE_Shafer_MEA_dev_inter_network_spike_interval_mean	30	0
Bisphenol A	80-05-7	DTXSID7020182	CCTE_Shafer_MEA_dev_per_network_spike_spike_number_mean	30	0
Bisphenol A	80-05-7	DTXSID7020182	CCTE_Shafer_MEA_dev_per_network_spike_spike_percent	30	0
Bisphenol A	80-05-7	DTXSID7020182	CCTE_Shafer_MEA_dev_correlation_coefficient_mean	30	0
Bisphenol A	80-05-7	DTXSID7020182	CCTE_Shafer_MEA_dev_mutual_information_norm	30	0
Bisphenol A	80-05-7	DTXSID7020182	CCTE_Shafer_MEA_dev_LDH	30	0
Bisphenol A	80-05-7	DTXSID7020182	CCTE_Shafer_MEA_dev_AB	30	0
Deltamethrin	52918-63-5	DTXSID8020381	CCTE_Shafer_MEA_dev_firing_rate_mean	30	1	3.095
Deltamethrin	52918-63-5	DTXSID8020381	CCTE_Shafer_MEA_dev_burst_rate	30	1	3.865
Deltamethrin	52918-63-5	DTXSID8020381	CCTE_Shafer_MEA_dev_active_electrodes_number	30	1	8.886
Deltamethrin	52918-63-5	DTXSID8020381	CCTE_Shafer_MEA_dev_bursting_electrodes_number	30	1	3.708
Deltamethrin	52918-63-5	DTXSID8020381	CCTE_Shafer_MEA_dev_per_burst_interspike_interval	30	1	15
Deltamethrin	52918-63-5	DTXSID8020381	CCTE_Shafer_MEA_dev_per_burst_spike_percent	30	1	7.159
Deltamethrin	52918-63-5	DTXSID8020381	CCTE_Shafer_MEA_dev_burst_duration_mean	30	1	5.289
Deltamethrin	52918-63-5	DTXSID8020381	CCTE_Shafer_MEA_dev_interburst_interval_mean	30	0
Deltamethrin	52918-63-5	DTXSID8020381	CCTE_Shafer_MEA_dev_network_spike_number	30	1	0.853
Deltamethrin	52918-63-5	DTXSID8020381	CCTE_Shafer_MEA_dev_network_spike_peak	30	1	7.545
Deltamethrin	52918-63-5	DTXSID8020381	CCTE_Shafer_MEA_dev_spike_duration_mean	30	1	6.398
Deltamethrin	52918-63-5	DTXSID8020381	CCTE_Shafer_MEA_dev_network_spike_duration_std	30	1	3.821
Deltamethrin	52918-63-5	DTXSID8020381	CCTE_Shafer_MEA_dev_inter_network_spike_interval_mean	30	0
Deltamethrin	52918-63-5	DTXSID8020381	CCTE_Shafer_MEA_dev_per_network_spike_spike_number_mean	30	1	3.962
Deltamethrin	52918-63-5	DTXSID8020381	CCTE_Shafer_MEA_dev_per_network_spike_spike_percent	30	1	1.797
Deltamethrin	52918-63-5	DTXSID8020381	CCTE_Shafer_MEA_dev_correlation_coefficient_mean	30	1	2.044
Deltamethrin	52918-63-5	DTXSID8020381	CCTE_Shafer_MEA_dev_mutual_information_norm	30	1	0.641
Deltamethrin	52918-63-5	DTXSID8020381	CCTE_Shafer_MEA_dev_LDH	30	0
Deltamethrin	52918-63-5	DTXSID8020381	CCTE_Shafer_MEA_dev_AB	30	0
Dieldrin	60-57-1	DTXSID9020453	CCTE_Shafer_MEA_dev_firing_rate_mean	30	1	8.231
Dieldrin	60-57-1	DTXSID9020453	CCTE_Shafer_MEA_dev_burst_rate	30	1	5.674
Dieldrin	60-57-1	DTXSID9020453	CCTE_Shafer_MEA_dev_active_electrodes_number	30	1	10.346
Dieldrin	60-57-1	DTXSID9020453	CCTE_Shafer_MEA_dev_bursting_electrodes_number	30	1	10.22
Dieldrin	60-57-1	DTXSID9020453	CCTE_Shafer_MEA_dev_per_burst_interspike_interval	30	1	4.028
Dieldrin	60-57-1	DTXSID9020453	CCTE_Shafer_MEA_dev_per_burst_spike_percent	30	1	24.216
Dieldrin	60-57-1	DTXSID9020453	CCTE_Shafer_MEA_dev_burst_duration_mean	30	0
Dieldrin	60-57-1	DTXSID9020453	CCTE_Shafer_MEA_dev_interburst_interval_mean	30	0
Dieldrin	60-57-1	DTXSID9020453	CCTE_Shafer_MEA_dev_network_spike_number	30	1	0.492
Dieldrin	60-57-1	DTXSID9020453	CCTE_Shafer_MEA_dev_network_spike_peak	30	1	10.764
Dieldrin	60-57-1	DTXSID9020453	CCTE_Shafer_MEA_dev_spike_duration_mean	30	1	23.916
Dieldrin	60-57-1	DTXSID9020453	CCTE_Shafer_MEA_dev_network_spike_duration_std	30	1	3.381
Dieldrin	60-57-1	DTXSID9020453	CCTE_Shafer_MEA_dev_inter_network_spike_interval_mean	30	0
Dieldrin	60-57-1	DTXSID9020453	CCTE_Shafer_MEA_dev_per_network_spike_spike_number_mean	30	0
Dieldrin	60-57-1	DTXSID9020453	CCTE_Shafer_MEA_dev_per_network_spike_spike_percent	30	1	15
Dieldrin	60-57-1	DTXSID9020453	CCTE_Shafer_MEA_dev_correlation_coefficient_mean	30	1	23.621
Dieldrin	60-57-1	DTXSID9020453	CCTE_Shafer_MEA_dev_mutual_information_norm	30	1	15
Dieldrin	60-57-1	DTXSID9020453	CCTE_Shafer_MEA_dev_LDH	30	1	11.298
Dieldrin	60-57-1	DTXSID9020453	CCTE_Shafer_MEA_dev_AB	30	1	22.443
L-Domoic acid	14277-97-5	DTXSID20274180	CCTE_Shafer_MEA_dev_firing_rate_mean	10	1	0.068
L-Domoic acid	14277-97-5	DTXSID20274180	CCTE_Shafer_MEA_dev_burst_rate	10	1	0.131
L-Domoic acid	14277-97-5	DTXSID20274180	CCTE_Shafer_MEA_dev_active_electrodes_number	10	1	0.97
L-Domoic acid	14277-97-5	DTXSID20274180	CCTE_Shafer_MEA_dev_bursting_electrodes_number	10	1	1.279
L-Domoic acid	14277-97-5	DTXSID20274180	CCTE_Shafer_MEA_dev_per_burst_interspike_interval	10	1	1.328
L-Domoic acid	14277-97-5	DTXSID20274180	CCTE_Shafer_MEA_dev_per_burst_spike_percent	10	1	2.062
L-Domoic acid	14277-97-5	DTXSID20274180	CCTE_Shafer_MEA_dev_burst_duration_mean	10	1	0.992
L-Domoic acid	14277-97-5	DTXSID20274180	CCTE_Shafer_MEA_dev_interburst_interval_mean	10	1	0.032
L-Domoic acid	14277-97-5	DTXSID20274180	CCTE_Shafer_MEA_dev_network_spike_number	10	1	0.022
L-Domoic acid	14277-97-5	DTXSID20274180	CCTE_Shafer_MEA_dev_network_spike_peak	10	1	1.826
L-Domoic acid	14277-97-5	DTXSID20274180	CCTE_Shafer_MEA_dev_spike_duration_mean	10	1	1.125
L-Domoic acid	14277-97-5	DTXSID20274180	CCTE_Shafer_MEA_dev_network_spike_duration_std	10	1	0.259
L-Domoic acid	14277-97-5	DTXSID20274180	CCTE_Shafer_MEA_dev_inter_network_spike_interval_mean	1	1	0.16
L-Domoic acid	14277-97-5	DTXSID20274180	CCTE_Shafer_MEA_dev_per_network_spike_spike_number_mean	10	1	1.054
L-Domoic acid	14277-97-5	DTXSID20274180	CCTE_Shafer_MEA_dev_per_network_spike_spike_percent	10	1	2.335
L-Domoic acid	14277-97-5	DTXSID20274180	CCTE_Shafer_MEA_dev_correlation_coefficient_mean	10	1	1.558
L-Domoic acid	14277-97-5	DTXSID20274180	CCTE_Shafer_MEA_dev_mutual_information_norm	10	1	0.051
L-Domoic acid	14277-97-5	DTXSID20274180	CCTE_Shafer_MEA_dev_LDH	10	1	6.753
L-Domoic acid	14277-97-5	DTXSID20274180	CCTE_Shafer_MEA_dev_AB	10	0
Loperamide	34552-83-5	DTXSID00880006	CCTE_Shafer_MEA_dev_firing_rate_mean	30	1	0.063
Loperamide	34552-83-5	DTXSID00880006	CCTE_Shafer_MEA_dev_burst_rate	30	1	0.042
Loperamide	34552-83-5	DTXSID00880006	CCTE_Shafer_MEA_dev_active_electrodes_number	30	1	0.196
Loperamide	34552-83-5	DTXSID00880006	CCTE_Shafer_MEA_dev_bursting_electrodes_number	30	1	0.117
Loperamide	34552-83-5	DTXSID00880006	CCTE_Shafer_MEA_dev_per_burst_interspike_interval	30	1	0.067
Loperamide	34552-83-5	DTXSID00880006	CCTE_Shafer_MEA_dev_per_burst_spike_percent	30	1	0.244
Loperamide	34552-83-5	DTXSID00880006	CCTE_Shafer_MEA_dev_burst_duration_mean	30	1	0.033
Loperamide	34552-83-5	DTXSID00880006	CCTE_Shafer_MEA_dev_interburst_interval_mean	30	1	0.249
Loperamide	34552-83-5	DTXSID00880006	CCTE_Shafer_MEA_dev_network_spike_number	30	1	0.033
Loperamide	34552-83-5	DTXSID00880006	CCTE_Shafer_MEA_dev_network_spike_peak	30	1	1.806
Loperamide	34552-83-5	DTXSID00880006	CCTE_Shafer_MEA_dev_spike_duration_mean	30	1	0.511
Loperamide	34552-83-5	DTXSID00880006	CCTE_Shafer_MEA_dev_network_spike_duration_std	30	1	0.262
Loperamide	34552-83-5	DTXSID00880006	CCTE_Shafer_MEA_dev_inter_network_spike_interval_mean	30	0
Loperamide	34552-83-5	DTXSID00880006	CCTE_Shafer_MEA_dev_per_network_spike_spike_number_mean	30	1	0.766
Loperamide	34552-83-5	DTXSID00880006	CCTE_Shafer_MEA_dev_per_network_spike_spike_percent	30	1	2.305
Loperamide	34552-83-5	DTXSID00880006	CCTE_Shafer_MEA_dev_correlation_coefficient_mean	30	1	0.766
Loperamide	34552-83-5	DTXSID00880006	CCTE_Shafer_MEA_dev_mutual_information_norm	30	1	0.112
Loperamide	34552-83-5	DTXSID00880006	CCTE_Shafer_MEA_dev_LDH	30	1	2.936
Loperamide	34552-83-5	DTXSID00880006	CCTE_Shafer_MEA_dev_AB	30	1	5.021
Methylmercury	115-09-3	DTXSID5020813	CCTE_Shafer_MEA_dev_firing_rate_mean	10	1	0.177
Methylmercury	115-09-3	DTXSID5020813	CCTE_Shafer_MEA_dev_burst_rate	10	1	0.207
Methylmercury	115-09-3	DTXSID5020813	CCTE_Shafer_MEA_dev_active_electrodes_number	10	1	0.36
Methylmercury	115-09-3	DTXSID5020813	CCTE_Shafer_MEA_dev_bursting_electrodes_number	10	1	0.37
Methylmercury	115-09-3	DTXSID5020813	CCTE_Shafer_MEA_dev_per_burst_interspike_interval	10	1	0.322
Methylmercury	115-09-3	DTXSID5020813	CCTE_Shafer_MEA_dev_per_burst_spike_percent	10	1	0.306
Methylmercury	115-09-3	DTXSID5020813	CCTE_Shafer_MEA_dev_burst_duration_mean	10	1	0.26
Methylmercury	115-09-3	DTXSID5020813	CCTE_Shafer_MEA_dev_interburst_interval_mean	10	1	0.34
Methylmercury	115-09-3	DTXSID5020813	CCTE_Shafer_MEA_dev_network_spike_number	10	1	0.087
Methylmercury	115-09-3	DTXSID5020813	CCTE_Shafer_MEA_dev_network_spike_peak	10	1	0.356
Methylmercury	115-09-3	DTXSID5020813	CCTE_Shafer_MEA_dev_spike_duration_mean	10	1	0.275
Methylmercury	115-09-3	DTXSID5020813	CCTE_Shafer_MEA_dev_network_spike_duration_std	10	1	0.164
Methylmercury	115-09-3	DTXSID5020813	CCTE_Shafer_MEA_dev_inter_network_spike_interval_mean	10	1	0.006
Methylmercury	115-09-3	DTXSID5020813	CCTE_Shafer_MEA_dev_per_network_spike_spike_number_mean	10	1	0.536
Methylmercury	115-09-3	DTXSID5020813	CCTE_Shafer_MEA_dev_per_network_spike_spike_percent	10	1	0.309
Methylmercury	115-09-3	DTXSID5020813	CCTE_Shafer_MEA_dev_correlation_coefficient_mean	10	1	0.306
Methylmercury	115-09-3	DTXSID5020813	CCTE_Shafer_MEA_dev_mutual_information_norm	10	1	0.134
Methylmercury	115-09-3	DTXSID5020813	CCTE_Shafer_MEA_dev_LDH	10	1	0.182
Methylmercury	115-09-3	DTXSID5020813	CCTE_Shafer_MEA_dev_AB	10	1	0.283
Sodium valproate	1069-66-5	DTXSID5037072	CCTE_Shafer_MEA_dev_firing_rate_mean	3000	0
Sodium valproate	1069-66-5	DTXSID5037072	CCTE_Shafer_MEA_dev_burst_rate	3000	0
Sodium valproate	1069-66-5	DTXSID5037072	CCTE_Shafer_MEA_dev_active_electrodes_number	3000	0
Sodium valproate	1069-66-5	DTXSID5037072	CCTE_Shafer_MEA_dev_bursting_electrodes_number	3000	0
Sodium valproate	1069-66-5	DTXSID5037072	CCTE_Shafer_MEA_dev_per_burst_interspike_interval	3000	0
Sodium valproate	1069-66-5	DTXSID5037072	CCTE_Shafer_MEA_dev_per_burst_spike_percent	3000	0
Sodium valproate	1069-66-5	DTXSID5037072	CCTE_Shafer_MEA_dev_burst_duration_mean	3000	0
Sodium valproate	1069-66-5	DTXSID5037072	CCTE_Shafer_MEA_dev_interburst_interval_mean	3000	0
Sodium valproate	1069-66-5	DTXSID5037072	CCTE_Shafer_MEA_dev_network_spike_number	3000	0
Sodium valproate	1069-66-5	DTXSID5037072	CCTE_Shafer_MEA_dev_network_spike_peak	3000	0
Sodium valproate	1069-66-5	DTXSID5037072	CCTE_Shafer_MEA_dev_spike_duration_mean	3000	0
Sodium valproate	1069-66-5	DTXSID5037072	CCTE_Shafer_MEA_dev_network_spike_duration_std	3000	0
Sodium valproate	1069-66-5	DTXSID5037072	CCTE_Shafer_MEA_dev_inter_network_spike_interval_mean	3000	0
Sodium valproate	1069-66-5	DTXSID5037072	CCTE_Shafer_MEA_dev_per_network_spike_spike_number_mean	3000	1	575.794
Sodium valproate	1069-66-5	DTXSID5037072	CCTE_Shafer_MEA_dev_per_network_spike_spike_percent	3000	1	487.769
Sodium valproate	1069-66-5	DTXSID5037072	CCTE_Shafer_MEA_dev_correlation_coefficient_mean	3000	0
Sodium valproate	1069-66-5	DTXSID5037072	CCTE_Shafer_MEA_dev_mutual_information_norm	3000	0
Sodium valproate	1069-66-5	DTXSID5037072	CCTE_Shafer_MEA_dev_LDH	3000	0
Sodium valproate	1069-66-5	DTXSID5037072	CCTE_Shafer_MEA_dev_AB	3000	0

## Sheet: SuppTb4_mapped_end
aenm.shafer	Shafer.endpoint.description	aeid.shafer	Activity.category	aenm.pamies	aeid.pamies
CCTE_Shafer_MEA_dev_AB		2530	Cytotoxicity	BrainSpheres_cyto	3189
CCTE_Shafer_MEA_dev_active_electrodes_number		2498	General
CCTE_Shafer_MEA_dev_burst_duration_mean		2506	Burst structure
CCTE_Shafer_MEA_dev_burst_rate		2496	General
CCTE_Shafer_MEA_dev_bursting_electrodes_number		2500	General
CCTE_Shafer_MEA_dev_correlation_coefficient_mean		2524	Network
CCTE_Shafer_MEA_dev_firing_rate_mean		2494	General	Mean.Spheroid.Firing.Rate	3137
CCTE_Shafer_MEA_dev_inter_network_spike_interval_mean		2518	Network	Mean.Spheroid.IBI	3138
CCTE_Shafer_MEA_dev_interburst_interval_mean		2508	General
CCTE_Shafer_MEA_dev_LDH		2529	Cytotoxicity
CCTE_Shafer_MEA_dev_mutual_information_norm		2526	Network
CCTE_Shafer_MEA_dev_network_spike_duration_std		2516	Network
CCTE_Shafer_MEA_dev_network_spike_number		2510	Network	Mean.Spheroid.Spikes.per.Burst	3140
CCTE_Shafer_MEA_dev_network_spike_peak		2512	Network
CCTE_Shafer_MEA_dev_per_burst_interspike_interval		2502	General
CCTE_Shafer_MEA_dev_per_burst_spike_percent		2504	General
CCTE_Shafer_MEA_dev_per_network_spike_spike_number_mean		2520	Network
CCTE_Shafer_MEA_dev_per_network_spike_spike_percent		2522	Network
CCTE_Shafer_MEA_dev_spike_duration_mean		2514	Network	Mean.Spheroid.Burst.Duration	3134
			General	Mean.Spheroid.Nonburst.ISI	3139
			General	Spheroid.Spike.Amplitude.90th.Percentile	3143
			Network	Mean.Spheroid.Burst.ISI	3135
			Network	Mean.Spheroid.Burst.Peak.Firing.Rate	3136
			Network	Mean.Spheroid.Spikes.per.Burst.per.Electrode	3141
			Network	Spheroid.Burst.Frequency	3142

## Sheet: SuppTb5_zprm_BrainSphere
aenm	nmean	nsd	cv	zprm.da	zprm.lo	ssmd.da	ssmd.lo
Spheroid.Spike.Amplitude.90th.Percentile	439.16	54.37	0.12	-1.31	-0.55	-1.48	-2.12
Mean.Spheroid.Burst.Duration	3.27	1.23	0.38	-0.18	-0.25	-2.62	-2.59
Mean.Spheroid.Burst.ISI	673.89	275.51	0.41	-0.28	-0.45	-2.42	-2.34
Mean.Spheroid.IBI	130.88	58.69	0.45	-0.49	-0.82	-2.18	-2
Mean.Spheroid.Spikes.per.Burst	198.91	99.54	0.5	-0.53	-0.51	-1.99	-2
Mean.Spheroid.Burst.Peak.Firing.Rate	8.3	4.2	0.51	-0.55	-0.69	-1.97	-1.92
Mean.Spheroid.Spikes.per.Burst.per.Electrode	3.23	1.66	0.51	-0.57	-0.66	-1.93	-1.9
Mean.Spheroid.Nonburst.ISI	30529.3	15925	0.52	-0.69	-0.71	-1.88	-1.88
Spheroid.Burst.Frequency	2.04	1.56	0.77	-1.37	-1.33	-1.29	-1.3
Mean.Spheroid.Firing.Rate	1.89	1.6	0.85	-1.76	-1.71	-1.1	-1.12

## Sheet: SuppTb6_zprm_rNFA
aenm	nmean	nsd	cv	zprm.da	zprm.lo	ssmd.da	ssmd.lo
CCTE_Shafer_MEA_dev_active_electrodes_number	85.71	28.75	0.34	-0.01	-0.02	-2.98	-2.98
CCTE_Shafer_MEA_dev_network_spike_peak	76.09	25.61	0.34	-0.01	-0.01	-2.97	-2.97
CCTE_Shafer_MEA_dev_per_burst_spike_percent	392.51	146.65	0.37	-0.12	-0.12	-2.68	-2.68
CCTE_Shafer_MEA_dev_interburst_interval_mean	241.74	102.69	0.42	-0.27	-0.27	-2.35	-2.35
CCTE_Shafer_MEA_dev_per_burst_interspike_interval	0.34	0.16	0.46	-0.39	-0.39	-2.17	-2.17
CCTE_Shafer_MEA_dev_bursting_electrodes_number	66.74	32.12	0.48	-0.44	-0.44	-2.08	-2.08
CCTE_Shafer_MEA_dev_firing_rate_mean	9.96	4.88	0.49	-0.47	-0.48	-2.04	-2.04
CCTE_Shafer_MEA_dev_spike_duration_mean	1.54	0.85	0.55	-0.66	-0.66	-1.8	-1.8
CCTE_Shafer_MEA_dev_per_network_spike_spike_number_mean	376.77	206.81	0.55	-0.65	-0.65	-1.82	-1.82
CCTE_Shafer_MEA_dev_correlation_coefficient_mean	1.3	0.72	0.55	-0.66	-0.66	-1.81	-1.81
CCTE_Shafer_MEA_dev_burst_rate	17.38	11.19	0.64	-0.93	-0.94	-1.55	-1.55
CCTE_Shafer_MEA_dev_per_network_spike_spike_percent	65.92	42.29	0.64	-0.92	-0.92	-1.56	-1.56
CCTE_Shafer_MEA_dev_network_spike_duration_std	0.45	0.3	0.65	-0.96	-0.96	-1.53	-1.53
CCTE_Shafer_MEA_dev_inter_network_spike_interval_mean	450.26	375.39	0.83	-1.5	-1.5	-1.2	-1.2
CCTE_Shafer_MEA_dev_mutual_information_norm	0.04	0.04	0.85	-1.55	-1.55	-1.18	-1.18
CCTE_Shafer_MEA_dev_network_spike_number	282.14	323.23	1.15	-2.44	-2.44	-0.87	-0.87
CCTE_Shafer_MEA_dev_burst_duration_mean	6.43	8.33	1.3	-2.89	-2.89	-0.77	-0.77

## Sheet: SuppTb7_mc5_BrainSphere
chnm	dsstox_substance_id	aenm	hitc	ac50
Acetaminophen	DTXSID2020006	Mean.Spheroid.Firing.Rate	0
Acetaminophen	DTXSID2020006	Mean.Spheroid.Burst.Duration	0
Acetaminophen	DTXSID2020006	Spheroid.Spike.Amplitude.90th.Percentile	0
Acetaminophen	DTXSID2020006	Mean.Spheroid.Burst.ISI	0
Acetaminophen	DTXSID2020006	Spheroid.Burst.Frequency	0
Acetaminophen	DTXSID2020006	Mean.Spheroid.Burst.Peak.Firing.Rate	0
Acetaminophen	DTXSID2020006	Mean.Spheroid.Spikes.per.Burst	0
Acetaminophen	DTXSID2020006	Mean.Spheroid.Spikes.per.Burst.per.Electrode	0
Acetaminophen	DTXSID2020006	Mean.Spheroid.IBI	0
Acetaminophen	DTXSID2020006	Mean.Spheroid.Nonburst.ISI	0
Acetaminophen	DTXSID2020006	BrainSphere.Cyto	0
Amoxicillin	DTXSID3037044	Mean.Spheroid.Firing.Rate	0
Amoxicillin	DTXSID3037044	Mean.Spheroid.Burst.Duration	0
Amoxicillin	DTXSID3037044	Spheroid.Spike.Amplitude.90th.Percentile	0
Amoxicillin	DTXSID3037044	Mean.Spheroid.Burst.ISI	0
Amoxicillin	DTXSID3037044	Spheroid.Burst.Frequency	0
Amoxicillin	DTXSID3037044	Mean.Spheroid.Burst.Peak.Firing.Rate	0
Amoxicillin	DTXSID3037044	Mean.Spheroid.Spikes.per.Burst	0
Amoxicillin	DTXSID3037044	Mean.Spheroid.Spikes.per.Burst.per.Electrode	0
Amoxicillin	DTXSID3037044	Mean.Spheroid.IBI	0
Amoxicillin	DTXSID3037044	Mean.Spheroid.Nonburst.ISI	0
Amoxicillin	DTXSID3037044	BrainSphere.Cyto	0
BDE-47	DTXSID3030056	Mean.Spheroid.Firing.Rate	1	7.838
BDE-47	DTXSID3030056	Mean.Spheroid.Burst.Duration	1	14.436
BDE-47	DTXSID3030056	Spheroid.Spike.Amplitude.90th.Percentile	1	13.354
BDE-47	DTXSID3030056	Mean.Spheroid.Burst.ISI	1	13.428
BDE-47	DTXSID3030056	Spheroid.Burst.Frequency	1	8.923
BDE-47	DTXSID3030056	Mean.Spheroid.Burst.Peak.Firing.Rate	1	9.738
BDE-47	DTXSID3030056	Mean.Spheroid.Spikes.per.Burst	1	14.301
BDE-47	DTXSID3030056	Mean.Spheroid.Spikes.per.Burst.per.Electrode	1	8.934
BDE-47	DTXSID3030056	Mean.Spheroid.IBI	0
BDE-47	DTXSID3030056	Mean.Spheroid.Nonburst.ISI	0
BDE-47	DTXSID3030056	BrainSphere.Cyto	0
Bisphenol A	DTXSID7020182	Mean.Spheroid.Firing.Rate	1	29.29
Bisphenol A	DTXSID7020182	Mean.Spheroid.Burst.Duration	1	29.396
Bisphenol A	DTXSID7020182	Spheroid.Spike.Amplitude.90th.Percentile	1	45
Bisphenol A	DTXSID7020182	Mean.Spheroid.Burst.ISI	1	29.18
Bisphenol A	DTXSID7020182	Spheroid.Burst.Frequency	1	45
Bisphenol A	DTXSID7020182	Mean.Spheroid.Burst.Peak.Firing.Rate	1	29.587
Bisphenol A	DTXSID7020182	Mean.Spheroid.Spikes.per.Burst	1	45
Bisphenol A	DTXSID7020182	Mean.Spheroid.Spikes.per.Burst.per.Electrode	1	29.117
Bisphenol A	DTXSID7020182	Mean.Spheroid.IBI	1	45
Bisphenol A	DTXSID7020182	Mean.Spheroid.Nonburst.ISI	0
Bisphenol A	DTXSID7020182	BrainSphere.Cyto	0
Deltamethrin	DTXSID8020381	Mean.Spheroid.Firing.Rate	1	3.494
Deltamethrin	DTXSID8020381	Mean.Spheroid.Burst.Duration	1	3.306
Deltamethrin	DTXSID8020381	Spheroid.Spike.Amplitude.90th.Percentile	1	3.966
Deltamethrin	DTXSID8020381	Mean.Spheroid.Burst.ISI	1	8.388
Deltamethrin	DTXSID8020381	Spheroid.Burst.Frequency	1	5.878
Deltamethrin	DTXSID8020381	Mean.Spheroid.Burst.Peak.Firing.Rate	1	3.77
Deltamethrin	DTXSID8020381	Mean.Spheroid.Spikes.per.Burst	1	1.853
Deltamethrin	DTXSID8020381	Mean.Spheroid.Spikes.per.Burst.per.Electrode	1	1.401
Deltamethrin	DTXSID8020381	Mean.Spheroid.IBI	1	10.432
Deltamethrin	DTXSID8020381	Mean.Spheroid.Nonburst.ISI	1	9.807
Deltamethrin	DTXSID8020381	BrainSphere.Cyto	0
Dieldrin	DTXSID9020453	Mean.Spheroid.Firing.Rate	1	9.453
Dieldrin	DTXSID9020453	Mean.Spheroid.Burst.Duration	1	12.894
Dieldrin	DTXSID9020453	Spheroid.Spike.Amplitude.90th.Percentile	1	20.75
Dieldrin	DTXSID9020453	Mean.Spheroid.Burst.ISI	1	12.224
Dieldrin	DTXSID9020453	Spheroid.Burst.Frequency	1	9.601
Dieldrin	DTXSID9020453	Mean.Spheroid.Burst.Peak.Firing.Rate	1	11.748
Dieldrin	DTXSID9020453	Mean.Spheroid.Spikes.per.Burst	1	12.278
Dieldrin	DTXSID9020453	Mean.Spheroid.Spikes.per.Burst.per.Electrode	1	11.191
Dieldrin	DTXSID9020453	Mean.Spheroid.IBI	1	28.246
Dieldrin	DTXSID9020453	Mean.Spheroid.Nonburst.ISI	0
Dieldrin	DTXSID9020453	BrainSphere.Cyto	0
L-Domoic acid	DTXSID20274180	Mean.Spheroid.Firing.Rate	1	5.412
L-Domoic acid	DTXSID20274180	Mean.Spheroid.Burst.Duration	1	3.577
L-Domoic acid	DTXSID20274180	Spheroid.Spike.Amplitude.90th.Percentile	0
L-Domoic acid	DTXSID20274180	Mean.Spheroid.Burst.ISI	1	4.358
L-Domoic acid	DTXSID20274180	Spheroid.Burst.Frequency	1	4.168
L-Domoic acid	DTXSID20274180	Mean.Spheroid.Burst.Peak.Firing.Rate	1	3.099
L-Domoic acid	DTXSID20274180	Mean.Spheroid.Spikes.per.Burst	1	2.976
L-Domoic acid	DTXSID20274180	Mean.Spheroid.Spikes.per.Burst.per.Electrode	1	1.714
L-Domoic acid	DTXSID20274180	Mean.Spheroid.IBI	1	3.55
L-Domoic acid	DTXSID20274180	Mean.Spheroid.Nonburst.ISI	1	1.02
L-Domoic acid	DTXSID20274180	BrainSphere.Cyto	0
Loperamide	DTXSID00880006	Mean.Spheroid.Firing.Rate	1	0.023
Loperamide	DTXSID00880006	Mean.Spheroid.Burst.Duration	1	0.145
Loperamide	DTXSID00880006	Spheroid.Spike.Amplitude.90th.Percentile	1	8.929
Loperamide	DTXSID00880006	Mean.Spheroid.Burst.ISI	1	0.103
Loperamide	DTXSID00880006	Spheroid.Burst.Frequency	1	0.03
Loperamide	DTXSID00880006	Mean.Spheroid.Burst.Peak.Firing.Rate	1	0.115
Loperamide	DTXSID00880006	Mean.Spheroid.Spikes.per.Burst	1	0.073
Loperamide	DTXSID00880006	Mean.Spheroid.Spikes.per.Burst.per.Electrode	1	0.094
Loperamide	DTXSID00880006	Mean.Spheroid.IBI	1	0.91
Loperamide	DTXSID00880006	Mean.Spheroid.Nonburst.ISI	1	0.989
Loperamide	DTXSID00880006	BrainSphere.Cyto	1	18.069
Methylmercury	DTXSID5020813	Mean.Spheroid.Firing.Rate	1	7.678
Methylmercury	DTXSID5020813	Mean.Spheroid.Burst.Duration	1	5.911
Methylmercury	DTXSID5020813	Spheroid.Spike.Amplitude.90th.Percentile	1	15.986
Methylmercury	DTXSID5020813	Mean.Spheroid.Burst.ISI	1	3.344
Methylmercury	DTXSID5020813	Spheroid.Burst.Frequency	1	2.291
Methylmercury	DTXSID5020813	Mean.Spheroid.Burst.Peak.Firing.Rate	1	3.025
Methylmercury	DTXSID5020813	Mean.Spheroid.Spikes.per.Burst	1	7.898
Methylmercury	DTXSID5020813	Mean.Spheroid.Spikes.per.Burst.per.Electrode	1	6.464
Methylmercury	DTXSID5020813	Mean.Spheroid.IBI	1	6.323
Methylmercury	DTXSID5020813	Mean.Spheroid.Nonburst.ISI	1	2.563
Methylmercury	DTXSID5020813	BrainSphere.Cyto	0
Sodium valproate	DTXSID5037072	Mean.Spheroid.Firing.Rate	0
Sodium valproate	DTXSID5037072	Mean.Spheroid.Burst.Duration	0
Sodium valproate	DTXSID5037072	Spheroid.Spike.Amplitude.90th.Percentile	0
Sodium valproate	DTXSID5037072	Mean.Spheroid.Burst.ISI	0
Sodium valproate	DTXSID5037072	Spheroid.Burst.Frequency	0
Sodium valproate	DTXSID5037072	Mean.Spheroid.Burst.Peak.Firing.Rate	0
Sodium valproate	DTXSID5037072	Mean.Spheroid.Spikes.per.Burst	0
Sodium valproate	DTXSID5037072	Mean.Spheroid.Spikes.per.Burst.per.Electrode	0
Sodium valproate	DTXSID5037072	Mean.Spheroid.IBI	0
Sodium valproate	DTXSID5037072	Mean.Spheroid.Nonburst.ISI	0
Sodium valproate	DTXSID5037072	BrainSphere.Cyto	0
